# Supplementary material for: Deodorization of Spirulina Extracts by Ozone and Activated Carbon: Effects on Volatile Organic Compounds, Bioactive Pigments, Antioxidant Activity, and Sensory Profile
Source: Foods. 2025 Nov 7;14(22):3820. doi: 10.3390/foods14223820 (PMC12651774; doi:10.3390/foods14223820)
Supplement: Supplementary file 1 [file foods-14-03820-s001.zip]

Archive with 1 entries (1 files):
- foods-3938658-supplementary.pdf
